# Supplementary material for: Malus floribunda Siebold ex Van Houtte Fruit Extract Mitigates Fructose/Streptozotocin Induced Type 2 Diabetes in Rats
Source: Int J Mol Sci. 2026 Jun 18;27(12):5520. doi: 10.3390/ijms27125520 (PMC13299866; doi:10.3390/ijms27125520)
Supplement: Supplementary file 1 [file ijms-27-05520-s001.zip]

Archive with 1 entries (1 files):
- ijms-4302958-supplementary.pdf
